# Supplementary material for: Short-Term Exposure to Bisphenol A Does Not Impact Gonadal Cell Steroidogenesis In Vitro
Source: Cells. 2023 Jun 2;12(11):1537. doi: 10.3390/cells12111537 (PMC10252311; doi:10.3390/cells12111537)
Supplement: Supplementary file 1 [file cells-12-01537-s001.zip]

Archive with 1 entries (1 files):
- Supplementary Figures S1 and S2.pptx
